# Supplementary material for: Molecular basis of enzymatic nitrogen-nitrogen formation by a family of zinc-binding cupin enzymes
Source: Nat Commun. 2021 Dec 10;12:7205. doi: 10.1038/s41467-021-27523-x (PMC8664883; doi:10.1038/s41467-021-27523-x)
Supplement: Supplementary file 4 — Source Data [file 41467_2021_27523_MOESM4_ESM.xlsx]

## Sheet: Supplementary Fig. 1
					a-1										a-2													a-3
																																							b-4
			b-1															b-2											b-3
		c-1												c-2									c-3-4

## Sheet: Supplementary Fig. 3c
	peak area(replicate-1)	peak area(replicate-2)	peak area(replicate-3)
pyrN-WT	5666474	4149974	3216717
pyrN-H50A	4873173	2813479	3007254
pyrN-H90A	1420452	1118705	959106
pyrN-H52A	118696	75266	56506
pyrN-E56A	10891	26483	3230
pyrN-H50A/H90A	160695	136020	96631
	peak area ratio (replicate-1)	peak area ratio (replicate-2)	peak area ratio (replicate-3)	average	s.d.
pyrN-WT	100	100	100	100	0
pyrN-H50A	86.0001	67.7951	93.4883	82.4278	13.2139
pyrN-H90A	25.0677	26.9569	29.8163	27.2803	2.39078
pyrN-H52A	2.09471	1.81365	1.75664	1.88833	0.180986
pyrN-E56A	0.192201	0.638149	0.100413	0.310254	0.28765
pyrN-H50A/H90A	2.83589	3.27761	3.00403	3.03918	0.222948

## Sheet: Supplementary Fig. 13a
repliate-1	protein concentration(µM)	name	Zn ppb=1ug/L	m/µg	µm	M	Zn concentration (µM)	ratio(C(Zn)/C(Pr.)
		blank	1.69316	0.00338631	5.17784e-05	2.58892e-07	0.258892
	330	RHS1(D63A)	2531.71	5.06343	0.0774224	0.000387112	387.112	1.17307
	400	RHS1(H65A)	164.474	0.328948	0.00502979	2.51489e-05	25.1489	0.0628723
	350	RHS1(E69A)	2375.98	4.75197	0.07266	0.0003633	363.3	1.038
	250	RHS1(H103A)	22.996	0.045992	0.000703241	3.51621e-06	3.51621	0.0140648
	326	RHS1(D63A-E69A)	1052.26	2.10452	0.0321792	0.000160896	160.896	0.493546
repliate-2	protein concentration(µM)	name	Zn ppb=1ug/L	m/µg	µm	M	Zn concentration (µM)	ratio(C(Zn)/C(Pr.)
		blank	2.06541	0.00413082	6.35511e-05	3.17755e-07	0.317755
	330	RHS1(D63A)	2676.22	5.35243	0.0823451	0.000411725	411.725	1.24765
	400	RHS1(H65A)	173.401	0.346802	0.00533542	2.66771e-05	26.6771	0.0666928
	350	RHS1(E69A)	2484.03	4.96805	0.0764315	0.000382158	382.158	1.09188
	250	RHS1(H103A)	20.7729	0.0415458	0.000639166	3.19583e-06	3.19583	0.0127833
	326	RHS1(D63A-E69A)	1066.95	2.1339	0.0328292	0.000164146	164.146	0.503515
repliate-3	protein concentration(µM)	name	Zn ppb=1ug/L	m/µg	µm	M	Zn concentration (µM)	ratio(C(Zn)/C(Pr.)
		blank	-4.54708	-0.00909417	-0.000139055	-6.95273e-07	-0.695273
	330	RHS1(D63A)	3258.84	6.51768	0.0996587	0.000498293	498.293	1.50998
	400	RHS1(H65A)	421.139	0.842278	0.0128789	6.43943e-05	64.3943	0.160986
	350	RHS1(E69A)	3270.47	6.54095	0.100014	0.000500072	500.072	1.42878
	250	RHS1(H103A)	141.172	0.282345	0.0043172	2.1586e-05	21.586	0.086344
	260	RHS1(D63A-E69A)	898.692	1.79738	0.0274829	0.000137415	137.415	0.528518
		ratio-1	ratio-2	ratio-3	average	s.d.
	RHS1(D63A)	1.17307	1.24765	1.50998	1.31023	0.17696
	RHS1(H65A)	0.0628723	0.0666928	0.160986	0.0968503	0.0555758
	RHS1(E69A)	1.038	1.09188	1.42878	1.18622	0.211783
	RHS1(H103A)	0.0140648	0.0127833	0.086344	0.0377307	0.0421052
	RHS1(D63A-E69A)	0.493546	0.503515	0.528518	0.508526	0.0180165
